# Supplementary material for: 1H NMR Metabolic Profiling and Meat Quality in Three Beef Cattle Breeds from Northeastern Thailand
Source: Foods. 2022 Nov 26;11(23):3821. doi: 10.3390/foods11233821 (PMC9736620; doi:10.3390/foods11233821)
Supplement: Supplementary file 1 [file foods-11-03821-s001.zip]

Archive with 1 entries (1 files):
- foods-1996989-supplementary.pdf
